# Supplementary material for: Optimized Extraction of Sargahydroquinoic Acid, Major Bioactive Substance, from Sargassum yezoense Using Response Surface Methodology
Source: Mar Drugs. 2024 Dec 2;22(12):543. doi: 10.3390/md22120543 (PMC11676218; doi:10.3390/md22120543)
Supplement: Supplementary file 1 [file marinedrugs-22-00543-s001.zip]

Archive with 1 entries (1 files):
- marinedrugs-3318075-supplementary.pdf
